# Supplementary material for: Study on the Purcell Effect and Photoluminescence Properties of Gold–Titanium Dioxide Quasiperiodic Multilayers and Cavities
Source: Nanomaterials (Basel). 2025 Oct 1;15(19):1502. doi: 10.3390/nano15191502 (PMC12526272; doi:10.3390/nano15191502)
Supplement: Supplementary file 1 [file nanomaterials-15-01502-s001.zip]

Archive with 1 entries (1 files):
- nanomaterials-3870827-supplementary.pdf
